# Supplementary material for: Six-month outcomes of a three-arm prospective study comparing Da Vinci vs. Hugo RAS vs. versius robotic radical prostatectomy: (the COMPAR-P trial)
Source: J Robot Surg. 2026 Mar 19;20(1):361. doi: 10.1007/s11701-026-03260-5 (PMC12999588; doi:10.1007/s11701-026-03260-5)
Supplement: Supplementary file 4 — Supplementary Material 4 [file 11701_2026_3260_MOESM4_ESM.csv]

NCT Number	Study Title	Study URL	Study Status	Conditions	Interventions	Sponsor	Collaborators	Study Type
NCT05766163	Comparison of Outcomes of Multiple Platforms for Assisted Robotic - Prostate	https://clinicaltrials.gov/study/NCT05766163	UNKNOWN	Prostate Cancer	DEVICE: DaVinci RARP|DEVICE: Hugo RARP|DEVICE: Versius RARP	Azienda Ospedaliera Universitaria Integrata Verona		INTERVENTIONAL
